# Supplementary material for: FGF22 deletion causes hidden hearing loss by affecting the function of inner hair cell ribbon synapses
Source: Front Mol Neurosci. 2022 Jul 28;15:922665. doi: 10.3389/fnmol.2022.922665 (PMC9366910; doi:10.3389/fnmol.2022.922665)
Supplement: Supplementary file 1 [file Table_1.XLSX]

## Sheet: AMP wave 8K
		-	+	-	+	-	+	-	+	-	+	-	+	-	+	-	+	-	+	-	+	-	+
	DB SPL	90		85		80		75		70		65		60		55		50		45		40
Index	Mean	2.49614	5.35336	2.08144	4.02553	1.56166	3.26989	1.57727	2.03841	1.89732	2.05202	1.54018	1.77789	1.56725	1.84887	0.943772	1.04932	0.940046	1.05008	0.898042	1.13829	0.242167	0.350042
	SEM	0.179892	0.153755	0.170833	0.092447	0.251432	0.119063	0.115374	0.212836	0.0996555	0.0835843	0.101006	0.0794162	0.098862	0.0705552	0.0489601	0.053073	0.041476	0.0338533	0.103838	0.0991793	0.0251457	0.0588545
	SD	0.881288	0.753245	0.836909	0.452896	1.23176	0.583289	0.565216	1.04268	0.48821	0.409478	0.494826	0.389058	0.484323	0.345648	0.239854	0.260003	0.20319	0.165847	0.508702	0.485877	0.123188	0.288327
Sample value	sample1	1.8642	4.9806	4.3846	3.7782	0.7005	2.4897	1.6146	1.314	2.3791	2.287	0.3071	2.1091	1.1839	1.6199	0.9916	1.0666	0.8655	1.0948	1.337	1.263	0.373	0.211
	sample2	4.1847	4.9516	3.0473	3.4979	1.9793	3.7544	1.6676	2.2993	2.0005	2.1439	1.7418	2.0968	1.0569	1.597	0.7182	1.0909	0.8575	1.1259	0.679	1.378	0.032	0.421
	sample3	3.0445	4.8408	2.7784	3.1963	1.2621	3.2358	1.0347	2.7922	1.9688	2.4763	1.5121	1.7608	1.1525	1.2394	0.5624	0.7997	1.1231	1.034	0.561	1.193	0.41	0.203
	sample4	2.066	5.6105	3.1724	3.8509	2.7351	3.5934	1.2211	0.9874	0.906	2.4426	1.9247	1.5335	1.63175	2.3966	0.546	0.8855	1.111	0.9166	0.908	1.49	0.286	0.237
	sample5	0.5765	4.6616	2.4618	3.992	1.0821	2.5995	1.4166	2.5597	2.2557	1.7136	1.4112	1.7629	0.9894	1.5902	0.9463	0.9754	1.0249	1.014	0.173	2.166	0.229	0.215
	sample6	0.3808	5.79411	1.1526	3.4845	1.4851	3.2001	1.126	2.0727	1.0353	2.1131	1.6449	2.4062	2.6882	2.2693	1.0928	0.8417	0.9217	1.0498	2.044	0.861	0.17	0.261
	sample7	2.6568	5.8755	1.7309	3.6175	2.6468	3.679	1.6359	1.3756	0.9795	1.5844	1.4665	2.2936	2.0252	1.8592	1.2742	1.0763	0.787	0.6784	1.152	0.5	0.074	0.511
	sample8	3.2565	6.0293	2.5645	3.4968	0.8416	3.7582	2.6526	3.2054	2.0351	1.4184	1.7464	1.5026	0.7902	1.5843	0.6125	1.544	1.0012	1.0411	0.4	1.688	0.212	0.071
	sample9	3.7676	5.3572	2.0997	3.6784	0.7102	3.121	1.2288	0.4953	1.5826	2.4069	2.1964	1.7741	1.192	2.1761	1.095	0.889	1.262	1.2133	1.106	1.532	0.166	0.323
	sample10	2.3597	5.7634	2.0737	4.2213	0.3979	2.0949	1.7937	0.2822	2.181	2	1.0266	1.2069	1.6528	2.1323	1.1154	1.1489	1.0982	0.9746	0.246	0.961	0.5	0.245
	sample11	2.8796	6.5157	1.8166	4.4521	1.0603	2.5338	0.9527	3.1572	2.2979	1.9758	2.2031	1.8763	0.9463	1.6509	1.0191	0.762	1.0416	1.3616	1.36	0.713	0.224	0.386
	sample12	2.0825	5.4039	1.0514	3.5388	1.1394	3.2968	2.1397	1.3287	2.3774	2.4008	1.2975	2.0251	1.4976	2.2702	1.0362	1.308	1.1512	1.1289	0.94	1.176	0.177	0.148
	sample13	1.8119	5.2572	0.2252	5.1113	1.4806	3.6306	0.9854	3.1608	1.6958	2.2616	1.7791	2.096	2.18	2.4838	0.8785	0.777	1.1343	0.9033	1.063	0.418	0.198	0.233
	sample14	2.7104	6.4963	1.598	4.0986	0.4487	3.4386	1.5743	0.6526	2.1977	2.154	1.2673	1.0262	1.62789	1.6711	1.1663	1.048	0.6282	0.9645	1.239	1.076	0.12	0.228
	sample15	1.8988	3.7763	2.1168	4.3721	1.4257	2.8146	1.1607	2.5051	2.0442	2.5501	0.8693	1.922	1.6704	1.5875	0.8045	0.8577	1.0043	0.9367	1.509	0.689	0.469	1.022
	sample16	2.807	5.0801	2.0034	3.9559	0.7314	4.4717	1.726	0.7733	2.3634	2.4091	1.8433	1.3197	1.2593	1.878	0.8168	1.1177	0.902	1.0554	0.594	0.589	0.282	0.114
	sample17	3.1187	6.9143	1.6667	4.3772	0.9693	3.2119	1.4756	2.3414	2.2359	2.1055	2.2703	1.5343	1.4555	1.8547	1.1668	1.0026	0.5321	1.1735	0.233	1.572	0.209	1.03
	sample18	2.7665	5.0707	0.9239	4.5234	0.4944	3.672	1.448	2.9641	2.395	1.6962	2.1836	2.0467	1.1053	2.0553	0.3879	0.9898	0.6944	0.9328	0.982	1.056	0.346	0.19
	sample19	2.8791	5.0142	2.1754	3.9147	1.0565	2.9288	2.9445	4.2379	1.9419	1.7133	1.9874	1.8312	1.8603	1.5875	0.9111	1.6782	0.9264	1.1054	0.587	1.783	0.195	1.023
	sample20	3.5552	4.591	2.1787	4.0889	4.9533	2.5233	1.1549	2.3256	1.9352	2.5245	1.4777	1.6279	1.501	2.0146	0.8838	0.8551	1.1898	1.4037	1.273	0.442	0.187	0.291
	sample21	2.059	5.874	2.0727	4.6273	4.7891	3.5674	1.4465	1.892	2.4434	1.2907	1.4905	1.9669	2.0446	2.1613	1.0938	0.9892	0.9472	1.2142	0.019	1.172	0.127	0.069
	sample22	2.8879	4.0297	2.2959	4.3652	2.5024	3.7718	2.8115	0.8759	1.0655	1.9892	0.7973	2.4191	2.2444	1.7781	1.2466	1.6171	1.0603	1.1898	1.512	0.464	0.119	0.056
	sample23	1.8969	4.8623	1.7249	4.4274	2.1386	4.2268	0.8966	2.1996	1.7779	1.1425	1.5027	1.4256	2.1739	1.7675	1.22263	0.7362	0.7934	0.8125	1.208	1.38	0.408	0.432
	sample24	2.3965	5.7304	2.6391	3.9459	0.4494	2.8632	1.7464	3.1239	1.4409	2.449	1.0174	1.1059	1.6846	1.1481	1.0621	1.1271	0.5038	0.8771	0.428	1.757	0.299	0.481
	P-value	8.87468e-12		1.44319e-08		1.36189e-06		0.0654739		0.266327		0.0837407		0.00817355		0.144033		0.0164814		0.193132		0.0908646

## Sheet: AMP wave 16K
		-	+	-	+	-	+	-	+	-	+	-	+	-	+	-	+	-	+	-	+	-	+
	DB SPL	90		85		80		75		70		65		60		55		50		45		40
Index	Mean	3.7104	8.48167	2.59099	6.9228	2.46082	5.10211	1.81239	2.45997	1.309	4.05392	1.89957	2.18997	1.49003	1.83683	1.43341	1.75612	1.27465	1.68341	1.19157	1.5411	0.865842	1.0323
	SEM	0.120346	0.433716	0.22332	0.28913	0.24707	0.180466	0.161511	0.262109	0.0731085	0.0446644	0.196503	0.138551	0.193887	0.161805	0.118864	0.163632	0.142812	0.14289	0.11439	0.153952	0.0993374	0.112152
	SD	0.589572	2.12477	1.09404	1.41644	1.21039	0.8841	0.791237	1.28407	0.358157	0.21881	0.962664	0.678761	0.949846	0.792679	0.582314	0.801631	0.699635	0.700016	0.560396	0.754205	0.486652	0.549429
Sample value	sample1	2.6122	9.1846	2.9335	6.42	2.0788	4.1835	2.6695	4.2164	1.5545	3.9428	1.2988	2.5488	1.4735	2.002	1.3092	2.0162	2.0122	1.3092	1.1289	0.0312	0.7207	1.835
	sample2	3.6915	7.5821	3.7265	6.5621	3.8564	5.0661	2.3815	4.9795	1.6827	4.3745	1.7955	2.3029	0.862	1.1537	0.547	0.638	1.8499	0.547	0.9898	1.6463	0.7804	0.7414
	sample3	4.3073	11.5706	3.6011	3.09688	1.9591	6.1414	1.5247	1.5551	1.5823	3.8171	1.103	2.293	1.838	1.9764	1.088	0.5719	0.7073	1.088	0.5165	2.8049	0.9422	2.0152
	sample4	2.8406	7.2777	1.0457	6.4448	1.9385	4.3453	1.7515	0.2911	1.093	4.1274	0.9217	3.7164	1.0025	2.4455	1.0973	2.9137	0.1698	1.0973	0.4427	2.3045	0.1219	0.167
	sample5	4.0741	10.6311	3.3721	7.071	3.2881	5.4359	1.5051	2.87	0.8455	3.9	0.455	2.2228	0.3249	1.543	1.9203	2.0524	1.8126	1.9203	0.7767	2.0678	1.4327	0.2026
	sample6	3.976	10.6454	2.4716	6.9224	2.4329	4.4394	2.8964	1.5868	0.82	4.1775	3.0941	2.3741	1.5413	0.7817	1.6197	0.4089	1.5551	1.6197	1.4724	1.684	0.9162	0.7075
	sample7	3.4036	7.0141	4.0211	5.9761	1.6044	5.8635	1.2266	2.2573	1.1124	3.8533	0.3058	1.3974	0.4074	1.9203	1.0446	1.1479	1.8459	2.0446	1.1333	2.6154	1.8221	0.7388
	sample8	3.7024	9.0771	3.5698	5.0932	0.2481	4.6581	2.9737	2.2338	1.4925	3.7969	3.6834	1.8553	1.6729	2.1002	1.328	1.2984	0.0645	1.328	1.2631	2.3361	1.5667	1.2551
	sample9	4.8765	8.4234	2.2911	6.3024	0.7001	4.4614	2.027	2.6845	1.8673	4.1067	2.4583	1.0785	0.1161	0.6637	1.9272	1.9739	0.8179	1.9272	0.8115	0.8163	0.4183	1.358
	sample10	2.9721	12.71	2.9093	9.906	1.7847	6.8413	2.0875	0.94	1.2755	3.8737	0.2412	2.2977	1.185	2.7617	1.3121	2.2792	1.5798	1.3121	0.4574	1.2291	1.2809	0.6449
	sample11	3.9697	6.0021	3.15	5.5879	3.4451	5.3233	1.4013	2.593	1.6421	4.3343	1.857	1.354	1.5178	1.7672	1.0132	2.3026	2.6103	3.0132	0.1006	0.3051	0.4643	1.4755
	sample12	3.8253	4.7275	0.178	6.8735	3.3335	6.1465	1.4447	1.8931	0.8682	4.1691	2.5514	2.92	1.5288	1.2424	0.7656	2.2775	0.3219	0.7656	1.9048	0.9623	0.4808	1.3489
	sample13	3.8853	8.8211	2.0269	5.2724	3.142	5.8657	1.6199	3.7454	1.7911	3.9881	1.3391	2.6235	1.8655	1.4325	2.0596	1.6679	1.5179	2.0596	0.7048	1.8131	0.82	0.273
	sample14	3.7114	6.055	2.2441	8.4777	3.7445	5.2684	1.355	2.1881	1.3379	3.9872	2.4821	1.8182	0.8353	2.5358	1.4299	2.9142	1.5974	3.4299	1.6959	1.4671	0.267	1.2927
	sample15	3.8649	6.8771	1.4957	7.9557	2.2144	6.1829	1.5847	1.2232	1.7571	3.6455	1.07	1.5948	1.9126	1.8004	0.8768	0.6427	1.657	0.8768	1.3482	0.1856	0.4297	1.5386
	sample16	3.5817	8.8657	0.407	7.0913	2.9369	5.0084	1.653	5.4045	1.5398	4.0571	1.9459	0.8119	1.9388	1.698	1.4635	3.2736	0.6704	1.4635	0.6037	2.2272	1.0742	0.4908
	sample17	2.8175	5.3465	3.4822	6.8045	2.3825	5.5361	0.7132	2.3931	1.0773	4.5185	3.0438	2.5255	1.2326	1.2666	2.0922	2.0112	0.6649	2.0922	1.8384	2.0043	0.3516	0.7233
	sample18	3.4053	10.4638	2.0264	8.91	3.0211	3.8565	0.4723	2.2344	0.9595	4.1244	2.1589	2.5318	4.6644	2.0423	1.4813	2.7127	0.9063	1.4813	1.8367	2.1578	0.2064	1.4993
	sample19	3.8394	9.0644	3.8125	7.6679	2.2282	4.1228	0.2578	2.0937	0.4796	3.8449	2.8243	1.7936	2.7488	0.9732	2.2586	1.2008	1.4618	2.2586	1.2438	1.3849	0.7088	2.0978
	sample20	3.8522	11.22	1.681	6.8658	3.7587	5.7122	2.9237	2.2149	1.2687	4.13	1.9212	3.49	2.5401	1.9629	1.6665	0.7035	1.8379	1.6665	1.9942	1.9743	1.5196	0.8265
	sample21	4.0341	7.4765	3.5934	7.0585	0.5075	4.8166	1.2973	0.6428	1.2567	4.2134	1.3464	2.3271	1.8111	4.527	2.6303	1.8847	1.2614	2.6303	1.4422	1.5616	1.5671	0.8378
	sample22	4.8922	10.1208	3.3435	8.9934	5.4124	4.7717	2.576	3.8569	1.1671	3.782	2.2655	2.333	0.3091	1.7419	1.2053	1.8289	1.0386	1.2053	1.7658	1.5957	1.2638	1.2646
	sample23	2.8386	5.7334	3.1992	7.5521	2.1225	5.4074	1.9184	1.5181	1.6394	4.17	1.9117	1.8876	1.1131	1.3019	0.1554	1.841	0.292	1.1554	1.059	1.0436	0.9646	0.8712
	sample24	4.0758	8.67	1.602	7.2416	0.9194	2.9963	3.2365	3.4235	1.3057	4.3596	3.5155	2.4614	1.3191	2.4436	2.1103	1.5852	2.3389	2.1103	2.0673	0.7682	0.6602	0.5698
	P-value	8.08606e-11		1.19463e-10		1.38889e-09		0.0266171		1.51426e-20		0.24971		0.158695		0.11381		0.0142674		0.087295		0.327967

## Sheet: Latency wave 8K
		-	+	-	+	-	+	-	+	-	+	-	+	-	+	-	+	-	+	-	+	-	+
	DB SPL	90		85		80		75		70		65		60		55		50		45		40
Index	Mean	1.83844	1.66443	1.92515	1.71497	2.03677	1.88051	2.13592	1.90543	2.18772	2.04349	2.25908	2.06549	2.31591	2.07083	2.35722	2.14561	2.40157	2.1891	2.41599	2.25595	2.55274	2.35892
	SEM	0.111511	0.169496	0.113186	0.187711	0.0994773	0.0924173	0.0567327	0.114818	0.071191	0.045618	0.0931454	0.0663407	0.0854341	0.0919994	0.0987658	0.0765268	0.06259	0.0904862	0.0621075	0.0799437	0.079335	0.0831289
	SD	0.546292	0.830357	0.554494	0.919591	0.487337	0.45275	0.277932	0.56249	0.348763	0.223482	0.456318	0.325002	0.41854	0.450703	0.483851	0.374903	0.306627	0.44329	0.304263	0.391642	0.38866	0.407247
Sample value	sample1	1.2902	0.6597	1.7606	0.9326	1.8221	1.8854	2.0013	2.0566	2.471	2.1641	2.2835	1.7948	2.7662	2.1341	2.1728	2.5291	2.4951	2.5998	2.7765	1.9952	1.6605	2.2642
	sample2	1.9914	0.786	1.8215	1.1663	2.0775	1.6824	1.8343	1.759	2.4632	1.9912	2.3261	1.877	3.1281	2.3813	3.0685	1.7359	2.5551	2.3118	2.7201	1.6467	2.21	3.0432
	sample3	1.6807	2.1615	2.2806	2.6833	2.4276	1.6366	2.0441	2.1663	2.0848	1.9338	2.6256	1.8888	2.5166	2.173	2.7374	1.6524	2.0386	2.5633	2.1547	2.6512	2.7221	2.2274
	sample4	2.145	0.9715	3.1801	1.917	2.5746	1.7656	1.9944	2.1282	1.7592	1.9416	1.8558	2.3523	2.5954	2.0492	3.026	2.3738	2.8564	1.1576	2.1618	1.5609	3.1021	2.0161
	sample5	0.4966	1.9393	1.3789	1.6695	1.7679	2.3724	1.9275	2.2363	2.3999	1.6696	2.366	2.2169	2.0444	1.9714	2.357	2.0482	2.3607	1.8507	2.9213	2.6186	2.1608	2.5419
	sample6	1.8838	0.5834	1.8409	0.9595	2.7158	1.1336	1.9834	1.9584	2.4641	1.7734	1.7816	2.0074	1.8889	1.6768	2.6056	1.9224	1.7418	2.3047	2.6076	2.2987	3.2339	2.7164
	sample7	1.6712	1.4728	2.2038	2.4868	1.7438	2.1118	2.2272	2.3948	2.503	2.345	2.5774	1.8468	2.265	2.8493	1.6253	1.4012	2.4248	2.9935	2.209	2.5538	3.0203	2.2773
	sample8	2.1375	1.079	2.3179	0.9129	2.5599	1.2862	2.0855	2.0696	1.8855	2.2658	2.9922	2.096	2.6014	2.6467	1.7875	2.0053	2.7585	1.899	1.8806	2.0393	2.7762	2.2082
	sample9	1.3173	2.275	2.0786	2.0526	1.7497	1.8474	1.7845	1.7639	2.0247	2.5342	2.4905	1.9163	3.1855	2.2219	2.355	2.6409	2.0094	2.6833	2.4939	2.5147	2.3281	2.7321
	sample10	1.8387	1.8375	2.4546	1.3735	1.927	1.9539	2.3897	2.0584	2.4415	2.3566	1.8159	2.6166	2.4073	2.1465	1.9292	2.038	2.2001	2.0625	2.1901	2.6758	2.4204	2.9744
	sample11	2.747	2.0478	0.9113	1.894	0.8955	2.6071	2.1438	2.379	2.4201	2.1599	2.2441	1.61	1.9082	2.7019	1.6718	2.2977	2.8462	1.5573	1.9595	2.3899	3.1235	2.2089
	sample12	1.5676	0.9131	1.7625	1.4118	2.0824	1.445	2.2529	2.1969	2.4563	2.1033	2.0789	2.0114	1.9102	1.5607	2.2136	2.0446	2.6141	2.5231	2.3582	2.3653	2.9556	2.5895
	sample13	2.6508	0.8793	1.4994	0.6649	1.8359	1.8693	2.8728	1.7357	1.9382	1.791	1.7952	1.7926	1.8507	1.1576	2.7114	2.3903	2.2009	2.0951	2.3991	2.3118	2.5263	1.5429
	sample14	2.2022	0.8237	2.6617	1.1392	2.2976	2.5563	2.0685	2.4556	2.4497	2.0099	1.9223	2.5908	2.5573	1.9563	2.0826	2.2453	2.1333	2.3749	2.4419	2.2467	2.4753	2.0187
	sample15	1.8369	2.6866	2.0485	1.0378	2.6286	1.4019	2.3302	2.2138	2.3184	2.1478	3.6117	2.4107	2.4527	1.9149	2.1991	2.7909	2.4745	2.476	2.145	2.3652	3.0235	2.0377
	sample16	1.6025	2.3123	0.8747	3.9603	2.1487	1.0909	1.875	2.1166	2.4171	2.0922	2.0058	1.9464	2.3591	2.8619	3.2093	1.8676	2.4927	2.2009	2.4424	2.1563	2.6639	1.7456
	sample17	2.273	1.9802	2.322	2.6173	1.7932	2.2719	2.1856	2.0947	1.4607	1.6537	2.529	2.073	2.4925	1.9586	2.9895	2.4458	2.4256	2.7114	2.4206	1.6072	2.4179	2.3161
	sample18	1.0804	1.1988	1.9849	1.2416	2.7479	1.7683	2.4255	2.0597	1.9277	1.9463	2.3135	2.3375	2.2625	1.6143	1.9909	2.3604	2.0151	2.3903	2.3643	2.7266	2.4743	1.9642
	sample19	1.098	0.9694	2.3077	3.1282	1.1953	2.8383	1.9578	2.0508	2.6622	1.8711	1.457	2.2734	2.0847	1.6887	2.3055	1.6	2.3318	2.1504	2.4355	2.0435	2.6171	1.8885
	sample20	2.6143	2.623	1.3855	3.3419	1.7183	1.4887	1.6865	1.8974	2.5348	2.3006	2.5479	1.3798	2.4753	2.1025	1.4048	2.4258	2.5029	2.2664	2.2556	2.2603	2.165	2.7441
	sample21	2.3564	2.2274	1.1338	1.5065	2.571	2.0157	2.6958	0.3323	1.6949	2.1766	2.469	1.6016	2.5348	2.5791	2.5028	1.8787	2.8857	2.3062	2.9349	2.2341	2.2312	2.336
	sample22	2.284	0.9516	2.4456	1.2782	1.6216	2.184	2.0825	1.0809	1.9784	2.0351	1.8346	2.0466	1.8885	1.2703	2.3379	1.7624	2.842	1.4027	2.6185	2.5543	2.0896	2.7567
	sample23	1.5185	3.1488	1.9374	0.1218	2.4221	1.9988	2.3801	0.3007	1.492	1.8858	1.9858	2.5534	1.3691	2.0904	2.4519	2.2678	2.2426	2.1147	2.0797	2.9009	2.5402	2.4216
	sample24	1.8385	3.4187	1.611	1.6618	1.5584	1.9208	2.0332	2.2248	2.258	1.8952	2.3084	2.3317	2.0375	1.9926	2.8379	2.7702	2.1899	1.5429	3.0129	1.4258	2.3279	3.0424
	p-value	0.401001		0.38039		0.373984		0.127341		0.0668458		0.129599		0.0206295		0.103811		0.114111		0.177895		0.151424

## Sheet: Latency wave 16K
		-	+	-	+	-	+	-	+	-	+	-	+	-	+	-	+	-	+	-	+	-	+
	DB SPL	90		85		80		75		70		65		60		55		50		45		40
Index	Mean	1.6742	1.57096	1.72596	1.68774	1.78808	1.70776	1.78936	1.72531	1.81682	1.77242	1.85541	1.78661	1.90838	1.81927	1.95458	1.93838	1.99385	1.94445	2.00699	1.98049	2.0635	1.99586
	SEM	0.0728313	0.0784689	0.06027	0.068633	0.0775854	0.0786272	0.0849612	0.0854161	0.0721915	0.0942779	0.0863212	0.0938427	0.0926132	0.0683655	0.0716096	0.0740375	0.0690177	0.0907386	0.0856286	0.091511	0.101418	0.0815953
	SD	0.356799	0.384417	0.295261	0.336231	0.380089	0.385193	0.416223	0.418452	0.353665	0.461865	0.422886	0.459733	0.45371	0.334921	0.350814	0.362708	0.338116	0.444527	0.419493	0.44831	0.496843	0.399734
Sample value	sample1	1.7667	1.8334	2.0209	1.3881	1.8241	1.8153	2.7764	1.8797	1.6904	2.0036	1.9935	2.3528	2.6268	1.956	1.744	1.6189	2.1481	2.8428	2.0018	1.2502	2.323	2.2038
	sample2	1.7956	1.4951	2.1255	1.6745	2.2014	1.5373	1.3944	1.0673	1.7699	2.0327	2.0981	2.183	1.8898	2.2978	2.4598	1.8391	1.9201	1.3875	1.8376	2.294	2.6408	2.5408
	sample3	1.8258	1.9125	2.0443	1.4981	1.1389	1.1952	1.6181	0.9856	1.5534	1.505	1.5397	1.7593	1.695	2.6167	1.5916	2.0161	2.1473	2.3496	1.633	1.308	2.1371	2.1953
	sample4	1.5348	1.6916	1.7227	1.5721	1.0265	2.4178	1.0057	1.8213	1.892	1.8382	1.5293	1.8529	2.5549	1.8692	1.7122	2.4091	1.5475	1.5924	1.2869	1.4469	2.3786	1.5899
	sample5	1.6918	1.0851	2.0903	1.9325	1.6022	1.72	1.2693	2.4884	1.8988	1.121	2.0554	1.6071	1.1495	1.8034	2.4637	2.4836	1.657	2.3791	2.4639	2.6681	1.6632	2.6463
	sample6	1.3619	2.0746	1.8887	1.8768	1.6659	2.3586	1.7185	1.8942	2.2088	0.8344	1.9021	1.255	1.4356	1.0853	1.4892	1.6009	1.7474	2.4677	1.5701	2.3051	2.4239	2.0654
	sample7	2.031	1.7535	1.7586	1.9775	2.166	1.6811	1.3672	1.9534	1.7354	1.6309	2.3226	1.1954	1.872	2.0067	2.1349	1.9542	1.5769	1.883	1.3738	2.7123	2.5543	2.0481
	sample8	0.9191	1.6675	1.9871	1.7534	1.828	2.1944	1.8285	1.4082	1.3945	2.2976	2.0349	1.429	2.4272	1.5816	1.5715	1.6786	1.7567	1.8381	2.2357	2.4013	1.6556	2.1022
	sample9	1.8275	1.8576	1.2209	1.9993	1.8708	1.9378	2.1373	1.8334	1.6666	1.1182	2.7583	1.7934	2.1163	1.5942	1.8762	1.574	1.8364	2.0142	1.7114	2.0089	1.7717	1.3641
	sample10	1.1756	1.7307	1.2842	1.5575	1.3892	1.697	1.5379	1.4521	1.6595	1.508	2.2945	1.0051	2.0869	2.0299	1.9871	2.4123	1.4455	2.6314	2.3534	2.5158	2.6492	2.0934
	sample11	1.4325	1.1292	1.6102	1.2415	1.6934	1.0597	2.1584	1.4281	1.5232	2.3577	1.1622	1.5443	1.728	1.8363	2.1599	2.4506	2.6324	1.471	2.4411	1.2194	2.015	2.6692
	sample12	1.8763	1.5188	1.4254	1.5157	2.1239	1.4046	2.161	1.3378	2.7363	2.5504	1.1027	1.7773	0.6323	1.6556	1.8273	1.8369	2.4347	2.209	1.0864	2.1066	0.9652	2.3503
	sample13	2.1195	1.5269	1.3149	1.6839	1.9789	1.5597	2.4072	1.5607	1.5586	2.3119	1.5089	1.8639	1.2535	1.4099	1.6329	1.9036	2.4473	1.636	2.2237	1.7259	2.8652	1.7667
	sample14	1.0411	1.3339	2.0582	1.005	1.5956	2.093	1.9444	2.0444	1.7241	1.9706	1.186	1.9456	1.9296	1.9407	1.812	1.6082	2.2604	2.01	2.5133	1.9237	1.6504	1.6666
	sample15	2.2303	2.441	1.4368	1.4355	1.572	2.0648	1.7184	2.5916	1.4385	1.528	1.5872	2.5585	1.9006	1.5499	2.3715	2.0966	1.5768	1.6828	2.2595	2.3477	2.6455	1.1012
	sample16	1.93	1.1621	1.8926	1.6022	2.661	1.8098	2.4965	1.8099	1.6968	1.9441	2.1617	1.4666	2.3552	1.5867	2.6652	1.5002	2.0634	1.6089	2.2361	2.5413	1.7743	2.2354
	sample17	1.566	1.358	1.913	1.846	1.8524	1.6694	1.9872	1.6365	1.5521	1.4612	2.1913	1.9222	2.1112	2.0548	2.0301	1.2174	1.9474	1.1618	2.1449	1.7036	2.1257	1.6578
	sample18	1.5023	1.2439	1.9381	1.985	1.451	1.9057	1.6676	1.1322	1.7297	2.1451	1.4362	1.0554	2.2258	2.414	2.3478	2.3372	2.0993	2.4779	2.095	1.5214	2.6122	1.5379
	sample19	1.4911	1.0128	1.3714	2.0867	1.5268	1.4824	1.529	2.0226	1.8032	1.7819	2.2343	2.0754	2.0624	1.7535	1.5681	2.0726	2.5438	1.4522	2.4224	1.8146	1.8786	2.1821
	sample20	1.4484	1.5038	1.6957	2.299	1.7674	2.1113	1.6128	1.937	1.5823	1.3293	1.936	1.4945	1.7582	1.9641	2.0148	1.9206	1.6648	2.2465	1.9846	2.1917	0.9634	2.0466
	sample21	1.6115	1.4629	1.3527	1.2509	2.2454	1.411	1.5988	1.3491	1.8161	1.7443	1.6448	2.0084	2.0848	1.7086	2.3592	2.26	2.3296	1.7238	2.4676	1.8418	1.8855	1.9116
	sample22	1.6256	2.365	1.4932	1.1808	1.5889	1.1093	1.3842	2.0399	2.7764	2.0572	2.0248	2.8007	2.153	1.9048	1.9344	1.8479	2.1266	2.1099	1.5141	1.8629	1.9518	2.227
	sample23	2.013	1.4754	2.0129	2.1351	1.7648	1.6488	1.6871	2.2316	2.1823	2.3362	2.2512	2.3683	1.7376	1.5023	1.7465	1.4716	2.1034	2.0807	2.4253	2.1938	1.9959	2.1791
	sample24	2.3634	1.0678	1.7647	2.0086	2.3794	1.1022	1.9388	1.5024	2.0149	1.1305	1.5741	1.5646	2.015	1.5405	1.41	2.411	1.8397	1.4105	1.8861	1.6267	1.998	1.5198
	p-value	0.326872		0.6667		0.522121		0.61921		0.692148		0.594052		0.392107		0.866898		0.69438		0.829829		0.646468

## Sheet: ABR
		-	+	-	+	-	+	-	+	-	+	-	+	-	+
	FREQ	4K		5K		8K		11K		16K		22K		32K
Index	Mean	48.5417	50.8333	37.9167	39.375	22.7083	23.75	14.1667	15.625	10.625	12.2917	21.875	24.1667	38.125	41.25
	SEM	1.42694	2.49395	1.20072	1.25226	0.735929	0.864455	0.576303	0.813858	0.625	0.901848	0.725599	1.02799	1.15832	1.28572
	SD	6.99055	12.2178	5.8823	6.13481	3.6053	4.23495	2.8233	3.98707	3.06186	4.41814	3.5547	5.0361	5.6746	6.29872
Sample value	sample1	40	65	35	50	25	20	15	10	10	20	20	30	35	40
	sample2	45	50	35	50	25	25	10	10	5	10	25	30	40	40
	sample3	45	60	35	40	25	25	15	15	15	10	20	25	30	35
	sample4	45	60	40	30	20	25	15	15	10	15	25	30	40	25
	sample5	50	30	30	40	25	20	15	20	10	10	25	25	45	40
	sample6	40	50	50	35	25	30	15	15	10	5	20	30	45	50
	sample7	55	45	30	45	30	25	15	15	15	10	25	20	30	45
	sample8	55	65	40	40	20	30	15	20	15	10	20	15	40	45
	sample9	45	35	40	35	20	20	15	10	10	20	20	25	30	30
	sample10	55	55	30	35	25	25	15	25	10	20	15	25	45	40
	sample11	50	45	35	35	25	30	15	15	10	15	20	25	30	40
	sample12	55	40	35	40	20	20	15	10	10	10	30	20	40	45
	sample13	45	50	40	45	20	25	15	15	10	10	15	20	50	35
	sample14	55	35	50	50	25	30	20	10	10	15	20	25	30	45
	sample15	50	40	40	35	30	25	15	15	10	10	20	20	40	40
	sample16	55	65	50	35	20	25	10	20	10	15	25	30	40	50
	sample17	45	45	30	35	20	30	10	15	10	10	20	20	35	45
	sample18	35	45	40	40	15	25	15	20	10	5	20	30	35	45
	sample19	50	45	35	40	25	15	20	15	10	10	25	15	40	45
	sample20	50	65	40	25	25	20	10	20	15	15	25	15	45	35
	sample21	35	70	35	40	20	20	10	15	15	10	20	25	35	45
	sample22	60	40	40	40	20	20	10	15	15	20	20	30	35	50
	sample23	60	45	35	45	20	20	15	20	5	10	25	25	40	35
	sample24	45	75	40	40	20	20	15	15	5	10	25	25	40	45
	p-value	0.484773		0.430611		0.346692		0.183401		0.118586		0.093834		0.0917351
