# Supplementary material for: FGF22 deletion causes hidden hearing loss by affecting the function of inner hair cell ribbon synapses
Source: Front Mol Neurosci. 2022 Jul 28;15:922665. doi: 10.3389/fnmol.2022.922665 (PMC9366910; doi:10.3389/fnmol.2022.922665)
Supplement: Supplementary file 2 [file Table_2.XLSX]

## Sheet: Sheet1
														Supplementary: We are sorry that more information about the source data of whole-mount of the cochlea hair cells in FGF22+/+ and FGF22-/- groups is in the laborary which is in the lockdown during the COVID - 19 infections in Shanghai. Unfortunately, these data are not available at this time. Hence, we will submit more raw data source as soon as Shanghai lifts lockdown.
