# Supplementary material for: FGF22 deletion causes hidden hearing loss by affecting the function of inner hair cell ribbon synapses
Source: Front Mol Neurosci. 2022 Jul 28;15:922665. doi: 10.3389/fnmol.2022.922665 (PMC9366910; doi:10.3389/fnmol.2022.922665)
Supplement: Supplementary file 3 [file Table_3.XLSX]

## Sheet: PCR结果
	SNAP-25		GIPC3		MEF2D
Serial	group1	group2	group3	group4	group5	group6
data1	2.8587	3.7214	3.1493	4.4284	4.9549	2.6143
data2	3.0008	3.159	2.6349	4.8782	4.3296	3.1343
data3	3.064	2.9769	2.8669	4.3765	4.0822	3.5839
data4	2.659	3.2779	2.586	4.5712	5.367	3.4285
data5	2.9105	2.9056	3.1736	5.2956	4.8577	3.3089
data6	3.4474	3.3518	3.1756	4.3471	4.823	3.4414
data7	2.7843	3.1807	3.0897	4.2365	4.1849	3.654
data8	2.4766	4.0486	3.4078	5.3903	4.7184	3.3546
data9	2.6814	3.7192	3.5767	5.0275	4.7503	3.0748
data10	2.3883	2.5671	3.3247	4.5958	4.1528	3.2522
data11	2.9077	3.4982	3.209	4.1933	4.4739	3.2437
data12	3.2333	2.9153	3.2165	4.3564	4.4075	3.5825
方差分析：单因素方差分析								方差分析：单因素方差分析								方差分析：单因素方差分析
SNAP-25								GIPC3								MEF2D
SUMMARY								SUMMARY								SUMMARY
组	观测数	求和	平均	方差				组	观测数	求和	平均	方差				组	观测数	求和	平均	方差
列 1	12	34.412	2.86767	0.09068				列 1	12	37.4107	3.11756	0.0857042				列 1	12	55.1022	4.59185	0.148425
列 2	12	39.3217	3.27681	0.175355				列 2	12	55.6968	4.6414	0.1681				列 2	12	39.6731	3.30609	0.0798776
方差分析								方差分析								方差分析
差异源	SS	df	MS	F	P-value	F crit		差异源	SS	df	MS	F	P-value	F crit		差异源	SS	df	MS	F	P-value	F crit
组间	1.00438	1	1.00438	7.55075	0.011743	4.30095		组间	13.9326	1	13.9326	109.79	5.12677e-10	4.30095		组间	9.91905	1	9.91905	86.8937	4.26525e-09	4.30095
组内	2.92638	22	0.133017					组内	2.79185	22	0.126902					组内	2.51133	22	0.114151
总计	3.93077	23						总计	16.7244	23						总计	12.4304	23

## Sheet: Sheet1
	Serial	data1	data2	data3	data4	data5	data6	data7	data8	data9	data10	data11	data12
SNAP-25	group1	2.8587	3.0008	3.064	2.659	2.9105	3.4474	2.7843	2.4766	2.6814	2.3883	2.9077	3.2333
	group2	3.7214	3.159	2.9769	3.2779	2.9056	3.3518	3.1807	4.0486	3.7192	2.5671	3.4982	2.9153
GIPC3	group3	3.1493	2.6349	2.8669	2.586	3.1736	3.1756	3.0897	3.4078	3.5767	3.3247	3.209	3.2165
	group4	4.4284	4.8782	4.3765	4.5712	5.2956	4.3471	4.2365	5.3903	5.0275	4.5958	4.1933	4.3564
MEF2D	group5	4.9549	4.3296	4.0822	5.367	4.8577	4.823	4.1849	4.7184	4.7503	4.1528	4.4739	4.4075
	group6	2.6143	3.1343	3.5839	3.4285	3.3089	3.4414	3.654	3.3546	3.0748	3.2522	3.2437	3.5825
