# Supplementary material for: FGF22 deletion causes hidden hearing loss by affecting the function of inner hair cell ribbon synapses
Source: Front Mol Neurosci. 2022 Jul 28;15:922665. doi: 10.3389/fnmol.2022.922665 (PMC9366910; doi:10.3389/fnmol.2022.922665)
Supplement: Supplementary file 5 [file Table_5.XLSX]

## Sheet: Sheet1
FGF22+/+
Ica						CM							Q							CM/Q
NO	Imax	Vh	K	Reverse		NO	10ms	30ms	50ms	100ms	200ms		NO	10ms	30ms	50ms	100ms	200ms		NO	10ms	30ms	50ms	100ms	200ms
1	0.214093	-18.628	5.5158	40.6024		1	15.0794		56.058	193.851	80.1025		1	0.744864		5.03184	10.3641	20.2844		1	20.2445		11.1407	18.7041	3.94897
2	0.169316	-18.9335	5.3486	36.1023		2	13.2758	39.5847	23.2857		110.263		2	0.964716	4.01676	6.96177		26.4092		2	13.7613	9.85488	3.3448		4.17517
3	0.160441	-19.4174	5.85806	36.5523		3	25.7209	60.0453					3	2.33016	9.42411					3	11.0383	6.37145
4						4	3.74112	32.5993	17.5642	69.4831	43.2539		4	0.463254	0.968932	1.80475	3.8783	5.76365		4	8.07575	33.6445	9.73223	17.9159	7.5046
5	0.198996	-16.9831	5.11552	36.1023		5		19.5717			59.7527		5		3.11839			17.666		5		6.27621			3.38237
6						6		79.4209	28.5937	43.9907	85.387		6		3.46319	6.3076	12.2326	21.6847		6		22.9329	4.53322	3.59618	3.93766
7	0.183054	-20.61	5.24273	41.9524		7	10.083			47.0569			7	0.864902			12.6916			7	11.658			3.70771
8	0.158534	-18.3914	5.31688	40.6024		8			23.6026	233.053	77.5797		8			7.2045	14.3264	27.4674		8			3.27609	16.2675	2.82443
9						9		34.0788	37.9159	50.7408	128.737		9		4.07637	6.95258	13.5568	24.3259		9		8.36007	5.4535	3.74284	5.29217
10						10	21.1201	28.73	42.2041		138.031		10	0.879064	3.82312	6.80229		24.5191		10	24.0257	7.5148	6.2044		5.62952
11	0.141213	-22.6524	5.16867	36.5523		11	4.66825	22.111	26.892				11	0.705795	3.07233	5.74889				11	6.61418	7.19681	4.67777
12	0.127835	-20.0785	5.92021	40.1524		12	14.6542		206.836	102.142	333.755		12	0.738184		6.30578	12.8458	22.7608		12	19.8517		32.801	7.95137	14.6636
13						13	5.93225	28.4589	23.5642	83.2863	68.5816		13	0.681491	1.92698	3.46511	7.51766	14.8232		13	8.70481	14.7686	6.80043	11.0788	4.62662
14						14	28.6784	36.8315	50.6842	79.8205	180.817		14	1.35957	5.52111	9.34078	17.9459	33.9741		14	21.0936	6.67103	5.42613	4.44785	5.3222
15						15	22.4864	34.4829		69.2955			15	1.17208	4.80994		15.2128			15	19.185	7.1691		4.55507
AVE	0.169185	-19.4618	5.43581	38.5774		AVE	15.04	37.8104	48.8364	97.272	118.751		AVE	0.99128	4.02011	5.99326	12.0572	21.7889		AVE	14.9321	11.8873	8.49002	9.19672	5.57339
SE	0.0101594	0.599774	0.107929	0.871439		SE	2.59112	5.24933	16.2313	20.3766	24.6101		SE	0.152889	0.659438	0.605291	1.26252	2.21874		SE	1.84242	2.65048	2.5408	1.9912	0.986411
							*	*													*			*
TTEST	0.702676	0.0281368	0.131229	0.65152		TTEST	0.0306443	0.0198452	0.305413	0.0539088	0.226962		TTEST	0.798048	0.495096	0.919224	0.701866	0.234754		TTEST	0.013629	0.0655207	0.225251	0.0306946	0.0575407
FGF22-/-
Ica						CM							Q							CM/Q
NO	Imax	Vh	K	Reverse		NO	10ms	30ms	50ms	100ms	200ms		NO	10ms	30ms	50ms	100ms	200ms		NO	10ms	30ms	50ms	100ms	200ms
1	0.172353	-20.1457	6.66133	45.5525		1	15.252	30.9619	31.9826	81.1125	71.2209		1	1.20942	4.91201	8.48762	17.1654	32.5732		1	12.6111	6.3033	3.76815	4.72535	2.18649
2	0.194594	-19.3244	6.15754	46.4525		2	1.77775	25.0488	23.3995	10.2996	57.851		2	0.96091	3.8546	6.70526	13.4137	25.8272		2	1.85007	6.4984	3.48972	0.767846	2.23993
3						3	7.3405	0.501746	17.673	49.4215	96.9113		3	0.83671	3.32086	5.95297	12.0921	23.5797		3	8.77305	0.151089	2.96877	4.08709	4.10994
4	0.0888884	-21.273	6.50493	35.6523		4	1.29863						4	0.826693						4	1.57087
5	0.150818	-22.1269	6.18735	34.7523		5	4.64522	34.747	44.512		107.964		5	1.09197	4.76144	8.42105		33.5167		5	4.25397	7.29759	5.2858		3.22121
6	0.169294	-19.6808	5.75474	36.5523		6		2.72262	21.7571		72.3766		6		2.21318	4.03546		16.5427		6		1.23019	5.39149		4.37513
7	0.203593	-23.4462	6.79894	43.3025		7	16.7506		46.6173	56.0481	140.047		7	0.83879		6.89542	14.5811	28.0182		7	19.97		6.76061	3.8439
8	0.177119	-18.9852	5.61192	37.4523		8		13.6736	25.1942	27.4945	57.0684		8		3.2498	5.72381	10.9059	22.2601		8		4.20751	4.40164	2.52107	2.56371
9	0.22873	-24.0281	5.27832	41.5024		9	5.24385			68.2114	80.8609		9	1.05821			16.7907	33.1759		9	4.9554			4.06244	2.43734
10	0.114339	-22.3376	6.06417	37.9024		10	0.369375			41.7215	62.954		10	0.717929			8.5291	15.9112		10	0.514501			4.89166	3.95657
11	0.242845	-24.3585	3.75211	36.5523		11		22.8871	32.9579	45.059			11		2.60915	4.47233	8.49854			11		8.77188		5.30197
12	0.197043	-29.002	6.66895	37.0023		12		23.0739	21.7043				12		2.58236	4.02838				12		8.93519	5.38784
AVE	0.176329	-22.2462	5.94912	39.3342		AVE	6.58474	19.2021	29.5331	47.421	83.0283		AVE	0.942579	3.43792	6.08026	12.7471	25.7117		AVE	6.81236	5.42439	4.68175	3.77517	3.13629
SE	0.0137779	0.88344	0.262821	1.24624		SE	2.2131	4.42099	3.44164	7.85915	9.15457		SE	0.058722	0.355221	0.570695	1.19029	2.25347		SE	2.3617	1.16378	0.44234	0.522388	0.318613

## Sheet: LJP corrected
FGF22+/+
Ica						CM							Q							CM/Q
NO	Imax	Vh	K	Reverse		NO	10ms	30ms	50ms	100ms	200ms		NO	10ms	30ms	50ms	100ms	200ms		NO	10ms	30ms	50ms	100ms	200ms
1	0.214093	-27.928	5.5158	31.3024		1	15.0794		56.058	193.851	80.1025		1	0.744864		5.03184	10.3641	20.2844		1	20.2445		11.1407	18.7041	3.94897
2	0.169316	-28.2335	5.3486	26.8023		2	13.2758	39.5847	23.2857		110.263		2	0.964716	4.01676	6.96177		26.4092		2	13.7613	9.85488	3.3448		4.17517
3	0.160441	-28.7174	5.85806	27.2523		3	25.7209	60.0453					3	2.33016	9.42411					3	11.0383	6.37145
4						4	3.74112	32.5993	17.5642	69.4831	43.2539		4	0.463254	0.968932	1.80475	3.8783	5.76365		4	8.07575	33.6445	9.73223	17.9159	7.5046
5	0.198996	-26.2831	5.11552	26.8023		5		19.5717			59.7527		5		3.11839			17.666		5		6.27621			3.38237
6						6		79.4209	28.5937	43.9907	85.387		6		3.46319	6.3076	12.2326	21.6847		6		22.9329	4.53322	3.59618	3.93766
7	0.183054	-29.91	5.24273	32.6524		7	10.083			47.0569			7	0.864902			12.6916			7	11.658			3.70771
8	0.158534	-27.6914	5.31688	31.3024		8			23.6026	233.053	77.5797		8			7.2045	14.3264	27.4674		8			3.27609	16.2675	2.82443
9						9		34.0788	37.9159	50.7408	128.737		9		4.07637	6.95258	13.5568	24.3259		9		8.36007	5.4535	3.74284	5.29217
10						10	21.1201	28.73	42.2041		138.031		10	0.879064	3.82312	6.80229		24.5191		10	24.0257	7.5148	6.2044		5.62952
11	0.141213	-31.9524	5.16867	27.2523		11	4.66825	22.111	26.892				11	0.705795	3.07233	5.74889				11	6.61418	7.19681	4.67777
12	0.127835	-29.3785	5.92021	30.8524		12	14.6542		206.836	102.142	333.755		12	0.738184		6.30578	12.8458	22.7608		12	19.8517		32.801	7.95137	14.6636
13						13	5.93225	28.4589	23.5642	83.2863	68.5816		13	0.681491	1.92698	3.46511	7.51766	14.8232		13	8.70481	14.7686	6.80043	11.0788	4.62662
14						14	28.6784	36.8315	50.6842	79.8205	180.817		14	1.35957	5.52111	9.34078	17.9459	33.9741		14	21.0936	6.67103	5.42613	4.44785	5.3222
15						15	22.4864	34.4829		69.2955			15	1.17208	4.80994		15.2128			15	19.185	7.1691		4.55507
AVE	0.169185	-28.7618	5.43581	29.2774		AVE	15.04	37.8104	48.8364	97.272	118.751		AVE	0.99128	4.02011	5.99326	12.0572	21.7889		AVE	14.9321	11.8873	8.49002	9.19672	5.57339
SE	0.0101594	0.599774	0.107929	0.871439		SE	2.59112	5.24933	16.2313	20.3766	24.6101		SE	0.152889	0.659438	0.605291	1.26252	2.21874		SE	1.84242	2.65048	2.5408	1.9912	0.986411
							*	*													*			*
TTEST	0.702676	0.0281368	0.131229	0.65152		TTEST	0.0306443	0.0198452	0.305413	0.0539088	0.226962		TTEST	0.798048	0.495096	0.919224	0.701866	0.234754		TTEST	0.013629	0.0655207	0.225251	0.0306946	0.0575407
FGF22-/-
Ica						CM							Q							CM/Q
NO	Imax	Vh	K	Reverse		NO	10ms	30ms	50ms	100ms	200ms		NO	10ms	30ms	50ms	100ms	200ms		NO	10ms	30ms	50ms	100ms	200ms
1	0.172353	-29.4457	6.66133	36.2525		1	15.252	30.9619	31.9826	81.1125	71.2209		1	1.20942	4.91201	8.48762	17.1654	32.5732		1	12.6111	6.3033	3.76815	4.72535	2.18649
2	0.194594	-28.6244	6.15754	37.1525		2	1.77775	25.0488	23.3995	10.2996	57.851		2	0.96091	3.8546	6.70526	13.4137	25.8272		2	1.85007	6.4984	3.48972	0.767846	2.23993
3						3	7.3405	0.501746	17.673	49.4215	96.9113		3	0.83671	3.32086	5.95297	12.0921	23.5797		3	8.77305	0.151089	2.96877	4.08709	4.10994
4	0.0888884	-30.573	6.50493	26.3523		4	1.29863						4	0.826693						4	1.57087
5	0.150818	-31.4269	6.18735	25.4523		5	4.64522	34.747	44.512		107.964		5	1.09197	4.76144	8.42105		33.5167		5	4.25397	7.29759	5.2858		3.22121
6	0.169294	-28.9808	5.75474	27.2523		6		2.72262	21.7571		72.3766		6		2.21318	4.03546		16.5427		6		1.23019	5.39149		4.37513
7	0.203593	-32.7462	6.79894	34.0025		7	16.7506		46.6173	56.0481	140.047		7	0.83879		6.89542	14.5811	28.0182		7	19.97		6.76061	3.8439
8	0.177119	-28.2852	5.61192	28.1523		8		13.6736	25.1942	27.4945	57.0684		8		3.2498	5.72381	10.9059	22.2601		8		4.20751	4.40164	2.52107	2.56371
9	0.22873	-33.3281	5.27832	32.2024		9	5.24385			68.2114	80.8609		9	1.05821			16.7907	33.1759		9	4.9554			4.06244	2.43734
10	0.114339	-31.6376	6.06417	28.6024		10	0.369375			41.7215	62.954		10	0.717929			8.5291	15.9112		10	0.514501			4.89166	3.95657
11	0.242845	-33.6585	3.75211	27.2523		11		22.8871	32.9579	45.059			11		2.60915	4.47233	8.49854			11		8.77188		5.30197
12	0.197043	-38.302	6.66895	27.7023		12		23.0739	21.7043				12		2.58236	4.02838				12		8.93519	5.38784
AVE	0.176329	-31.5462	5.94912	30.0342		AVE	6.58474	19.2021	29.5331	47.421	83.0283		AVE	0.942579	3.43792	6.08026	12.7471	25.7117		AVE	6.81236	5.42439	4.68175	3.77517	3.13629
SE	0.0137779	0.88344	0.262821	1.24624		SE	2.2131	4.42099	3.44164	7.85915	9.15457		SE	0.058722	0.355221	0.570695	1.19029	2.25347		SE	2.3617	1.16378	0.44234	0.522388	0.318613
