# Supplementary material for: FGF22 deletion causes hidden hearing loss by affecting the function of inner hair cell ribbon synapses
Source: Front Mol Neurosci. 2022 Jul 28;15:922665. doi: 10.3389/fnmol.2022.922665 (PMC9366910; doi:10.3389/fnmol.2022.922665)
Supplement: Supplementary file 6 [file Data_Sheet_1.ZIP]

Archive with 24 entries (23 files):
- confocal/
- __MACOSX/._confocal
- confocal/20180508cph.lif_hom synapse-3Snapshot2.tif
- __MACOSX/confocal/._20180508cph.lif_hom synapse-3Snapshot2.tif
- confocal/20180508cph.lif_hom synapse-3Snapshot3.tif
- __MACOSX/confocal/._20180508cph.lif_hom synapse-3Snapshot3.tif
- confocal/20180508cph.lif_hom synapse-3Snapshot4.tif
- __MACOSX/confocal/._20180508cph.lif_hom synapse-3Snapshot4.tif
- confocal/20180508cph.lif_hom synapse-3Snapshot5.tif
- __MACOSX/confocal/._20180508cph.lif_hom synapse-3Snapshot5.tif
- confocal/1.pzfx
- __MACOSX/confocal/._1.pzfx
- confocal/20180508cph.lif_wt synapses-1Snapshot4.tif
- __MACOSX/confocal/._20180508cph.lif_wt synapses-1Snapshot4.tif
- confocal/Data 1.tif
- __MACOSX/confocal/._Data 1.tif
- confocal/20180508cph.lif_hom synapse-1Snapshot4.tif
- __MACOSX/confocal/._20180508cph.lif_hom synapse-1Snapshot4.tif
- confocal/20180508cph.lif_wt synapses -2Snapshot2.tif
- __MACOSX/confocal/._20180508cph.lif_wt synapses -2Snapshot2.tif
- confocal/20180508cph.lif_hom synapse-1Snapshot3.tif
- __MACOSX/confocal/._20180508cph.lif_hom synapse-1Snapshot3.tif
- confocal/20180508cph.lif_wt synapses -2Snapshot4.tif
- __MACOSX/confocal/._20180508cph.lif_wt synapses -2Snapshot4.tif
