# Supplementary material for: FGF22 deletion causes hidden hearing loss by affecting the function of inner hair cell ribbon synapses
Source: Front Mol Neurosci. 2022 Jul 28;15:922665. doi: 10.3389/fnmol.2022.922665 (PMC9366910; doi:10.3389/fnmol.2022.922665)
Supplement: Supplementary file 7 [file Data_Sheet_2.ZIP]

Archive with 15 entries (14 files):
- Fig-TEM-ribbon/
- Fig-TEM-ribbon/.DS_Store
- __MACOSX/Fig-TEM-ribbon/._.DS_Store
- Fig-TEM-ribbon/FGF22-:-0003.tif
- __MACOSX/Fig-TEM-ribbon/._FGF22-:-0003.tif
- Fig-TEM-ribbon/FGF22-:-0002.tif
- __MACOSX/Fig-TEM-ribbon/._FGF22-:-0002.tif
- Fig-TEM-ribbon/FGF22-:-0001.tif
- __MACOSX/Fig-TEM-ribbon/._FGF22-:-0001.tif
- Fig-TEM-ribbon/FGF22+:+0003.tif
- __MACOSX/Fig-TEM-ribbon/._FGF22+:+0003.tif
- Fig-TEM-ribbon/FGF22+:+0002.tif
- __MACOSX/Fig-TEM-ribbon/._FGF22+:+0002.tif
- Fig-TEM-ribbon/FGF22+:+0001.tif
- __MACOSX/Fig-TEM-ribbon/._FGF22+:+0001.tif
